# Supplementary material for: Gallic Acid Treats Hypertrophic Scar in Rabbit Ears via the TGF-β/Smad and TRPC3 Signaling Pathways
Source: Pharmaceuticals (Basel). 2023 Oct 24;16(11):1514. doi: 10.3390/ph16111514 (PMC10675562; doi:10.3390/ph16111514)
Supplement: Supplementary file 1 [file pharmaceuticals-16-01514-s001.zip]

Archive with 1 entries (1 files):
- pharmaceuticals-2567349-supplementary.pdf
